# Supplementary material for: Calliviminone A from Callistemon citrinus Induces PANC-1 Pancreatic Cancer Cell Death by Targeting the PI3K/Akt/mTOR Pathway
Source: Plants (Basel). 2025 Jul 7;14(13):2074. doi: 10.3390/plants14132074 (PMC12252234; doi:10.3390/plants14132074)
Supplement: Supplementary file 1 [file plants-14-02074-s001.zip]

Archive with 3 entries (3 files):
- Calliviminone A induced Cell death in NDM.avi
- Calliviminone A_cell migration_real time graph.avi
- Supplementary Material.pdf
